# Supplementary material for: Genetic deletion of α7 nAChRs reduces hippocampal granule and pyramidal cell number in both sexes but impairs pattern separation in males only
Source: Front Neurosci. 2023 Sep 7;17:1244118. doi: 10.3389/fnins.2023.1244118 (PMC10513752; doi:10.3389/fnins.2023.1244118)
Supplement: SUPPLEMENTARY TABLE S1 — Details of the statistical analyses separated by tabs. [file Table_1.XLSX]

## Sheet: Granule Cells
Table Analyzed	Granule Cells									WT											KO
									Female	352852	352442	584712	460386	336049	491404	427803	381774	649368			346176	369101	376377	386864	343785	293086	352742	380240	229066
Two-way ANOVA	Ordinary								Male	447202	746716	502794	293422	372543	600250	666568	612324	521746			470781	445594	430579	488202	362951	421931	443041	245783	509088	358723
Alpha	0.05
Source of Variation	% of total variation	P value	P value summary	Significant?
Interaction	0.01166	0.9403	ns	No
Sex	11.31	0.0248	*	Yes
Genotype	22	0.0025	**	Yes
ANOVA table	SS (Type III)	DF	MS	F (DFn, DFd)	P value
Interaction	58222495	1	58222495	F (1, 33) = 0.005702	P=0.9403
Sex	56508033542	1	56508033542	F (1, 33) = 5.534	P=0.0248
Genotype	109884658749	1	109884658749	F (1, 33) = 10.76	P=0.0025
Residual	336984374288	33	10211647706
Difference between column means
Predicted (LS) mean of WT	488909
Predicted (LS) mean of KO	379802
Difference between predicted means	109106
SE of difference	33261
95% CI of difference	41437 to 176775
Difference between row means
Predicted (LS) mean of Female	395235
Predicted (LS) mean of Male	473476
Difference between predicted means	-78241
SE of difference	33261
95% CI of difference	-145910 to -10572
Interaction CI
Mean diff, A1 - B1	106595
Mean diff, A2 - B2	111618
(A1 -B1) - (A2 - B2)	-5023
95% CI of difference	-140361 to 130315
(B1 - A1) - (B2 - A2)	5023
95% CI of difference	-130315 to 140361
Data summary
Number of columns (Genotype)	2
Number of rows (Sex)	2
Number of values	37
Compare cell means regardless of rows and columns
Number of families	1
Number of comparisons per family	6
Alpha	0.05
Tukey's multiple comparisons test	Predicted (LS) mean diff.	95.00% CI of diff.	Below threshold?	Summary	Adjusted P Value
Female:WT vs. Female:KO	106595	-22260 to 235450	No	ns	0.1342
Female:WT vs. Male:WT	-80753	-209608 to 48102	No	ns	0.3423
Female:WT vs. Male:KO	30865	-94727 to 156457	No	ns	0.9095
Female:KO vs. Male:WT	-187348	-316202 to -58493	Yes	**	0.0022
Female:KO vs. Male:KO	-75730	-201322 to 49862	No	ns	0.3758
Male:WT vs. Male:KO	111618	-13974 to 237210	No	ns	0.096
Test details	Predicted (LS) mean 1	Predicted (LS) mean 2	Predicted (LS) mean diff.	SE of diff.	N1	N2	q	DF
Female:WT vs. Female:KO	448532	341937	106595	47637	9	9	3.165	33
Female:WT vs. Male:WT	448532	529285	-80753	47637	9	9	2.397	33
Female:WT vs. Male:KO	448532	417667	30865	46431	9	10	0.9401	33
Female:KO vs. Male:WT	341937	529285	-187348	47637	9	9	5.562	33
Female:KO vs. Male:KO	341937	417667	-75730	46431	9	10	2.307	33
Male:WT vs. Male:KO	529285	417667	111618	46431	9	10	3.4	33
Predicted means (LS means)	WT	KO	Row means
Female	448532	341937	395235
Male	529285	417667	473476
Column means	488909	379802	434355

## Sheet: Pyramidal Cells
Table Analyzed	Pyramidal Cells									WT											KO
									Female	682226	590680	622202	503228	495880	407143	399933	391455	467834			414088	385127	408875	374020	441683	428857	294862	405125	403952
Two-way ANOVA	Ordinary								Male	466418	494435	408367	544712	311336	344053	385492	379765	316548			393480	349015	247368	341806	401203	301230	347983	305865	372096	304134
Alpha	0.05
Source of Variation	% of total variation	P value	P value summary	Significant?
Interaction	1.309	0.3839	ns	No
Sex	18.69	0.0021	**	Yes
Genotype	23.93	0.0006	***	Yes
ANOVA table	SS (Type III)	DF	MS	F (DFn, DFd)	P value
Interaction	4127569071	1	4127569071	F (1, 33) = 0.7789	P=0.3839
Sex	58936043063	1	58936043063	F (1, 33) = 11.12	P=0.0021
Genotype	75449787770	1	75449787770	F (1, 33) = 14.24	P=0.0006
Residual	174882104628	33	5299457716
Difference between column means
Predicted (LS) mean of WT	456206
Predicted (LS) mean of KO	365797	0.198176
Difference between predicted means	90409
SE of difference	23961
95% CI of difference	41661 to 139157
Difference between row means
Predicted (LS) mean of Female	450954
Predicted (LS) mean of Male	371049
Difference between predicted means	79905
SE of difference	23961
95% CI of difference	31156 to 128653
Interaction CI
Mean diff, A1 - B1	111555
Mean diff, A2 - B2	69263
(A1 -B1) - (A2 - B2)	42292
95% CI of difference	-55204 to 139788
(B1 - A1) - (B2 - A2)	-42292
95% CI of difference	-139788 to 55204
Data summary
Number of columns (Genotype)	2
Number of rows (Sex)	2
Number of values	37
Compare cell means regardless of rows and columns
Number of families	1
Number of comparisons per family	6
Alpha	0.05
Tukey's multiple comparisons test	Predicted (LS) mean diff.	95.00% CI of diff.	Below threshold?	Summary	Adjusted P Value
Female:WT vs. Female:KO	111555	18729 to 204380	Yes	*	0.0134
Female:WT vs. Male:WT	101051	8225 to 193876	Yes	*	0.0286
Female:WT vs. Male:KO	170313	79838 to 260789	Yes	****	<0.0001
Female:KO vs. Male:WT	-10504	-103330 to 82322	No	ns	0.9899
Female:KO vs. Male:KO	58759	-31717 to 149234	No	ns	0.3118
Male:WT vs. Male:KO	69263	-21213 to 159738	No	ns	0.1838
Test details	Predicted (LS) mean 1	Predicted (LS) mean 2	Predicted (LS) mean diff.	SE of diff.	N1	N2	q	DF
Female:WT vs. Female:KO	506731	395177	111555	34317	9	9	4.597	33
Female:WT vs. Male:WT	506731	405681	101051	34317	9	9	4.164	33
Female:WT vs. Male:KO	506731	336418	170313	33448	9	10	7.201	33
Female:KO vs. Male:WT	395177	405681	-10504	34317	9	9	0.4329	33
Female:KO vs. Male:KO	395177	336418	58759	33448	9	10	2.484	33
Male:WT vs. Male:KO	405681	336418	69263	33448	9	10	2.928	33
Predicted means (LS means)	WT	KO	Row means
Female	506731	395177	450954
Male	405681	336418	371049
Column means	456206	365797	411002

## Sheet: Hippocampal Volume
Table Analyzed	Hippocampal Volume									WT											KO
									Female	50.73	30.4	44.28	42.74	39.16	42.34	48.19	52.95	58.66			71.12	55.54	35.47	38.04	44.63	42.06	37.8	57.31	46.28
Two-way ANOVA	Ordinary								Male	58.79	35.46	56.22	49.58	44.75	54.37	45.36	41.87	27.98			61.72	30.66	51.08	58.83	43.06	57.87	51.37	45.4	48.78	41.86
Alpha	0.05
Source of Variation	% of total variation	P value	P value summary	Significant?
Interaction	0.06074	0.887	ns	No
Sex	0.2875	0.7574	ns	No
Genotype	1.826	0.438	ns	No
ANOVA table	SS (Type III)	DF	MS	F (DFn, DFd)	P value
Interaction	2.004	1	2.004	F (1, 33) = 0.02050	P=0.8870
Sex	9.486	1	9.486	F (1, 33) = 0.09706	P=0.7574
Genotype	60.25	1	60.25	F (1, 33) = 0.6165	P=0.4380
Residual	3225	33	97.74
Difference between column means
Predicted (LS) mean of WT	45.77
Predicted (LS) mean of KO	48.32
Difference between predicted means	-2.555
SE of difference	3.254
95% CI of difference	-9.175 to 4.065
Difference between row means
Predicted (LS) mean of Female	46.54
Predicted (LS) mean of Male	47.55
Difference between predicted means	-1.014
SE of difference	3.254
95% CI of difference	-7.634 to 5.606
Interaction CI
Mean diff, A1 - B1	-2.089
Mean diff, A2 - B2	-3.021
(A1 -B1) - (A2 - B2)	0.9319
95% CI of difference	-12.31 to 14.17
(B1 - A1) - (B2 - A2)	-0.9319
95% CI of difference	-14.17 to 12.31
Data summary
Number of columns (Genotype)	2
Number of rows (Sex)	2
Number of values	37
Compare cell means regardless of rows and columns
Number of families	1
Number of comparisons per family	6
Alpha	0.05
Tukey's multiple comparisons test	Predicted (LS) mean diff.	95.00% CI of diff.	Below threshold?	Summary	Adjusted P Value
Female:WT vs. Female:KO	-2.089	-14.69 to 10.52	No	ns	0.9695
Female:WT vs. Male:WT	-0.5478	-13.15 to 12.06	No	ns	0.9994
Female:WT vs. Male:KO	-3.569	-15.86 to 8.718	No	ns	0.8604
Female:KO vs. Male:WT	1.541	-11.06 to 14.15	No	ns	0.9873
Female:KO vs. Male:KO	-1.48	-13.77 to 10.81	No	ns	0.9878
Male:WT vs. Male:KO	-3.021	-15.31 to 9.266	No	ns	0.9094
Test details	Predicted (LS) mean 1	Predicted (LS) mean 2	Predicted (LS) mean diff.	SE of diff.	N1	N2	q	DF
Female:WT vs. Female:KO	45.49	47.58	-2.089	4.66	9	9	0.6339	33
Female:WT vs. Male:WT	45.49	46.04	-0.5478	4.66	9	9	0.1662	33
Female:WT vs. Male:KO	45.49	49.06	-3.569	4.542	9	10	1.111	33
Female:KO vs. Male:WT	47.58	46.04	1.541	4.66	9	9	0.4677	33
Female:KO vs. Male:KO	47.58	49.06	-1.48	4.542	9	10	0.4607	33
Male:WT vs. Male:KO	46.04	49.06	-3.021	4.542	9	10	0.9405	33
Predicted means (LS means)	WT	KO	Row means
Female	45.49	47.58	46.54
Male	46.04	49.06	47.55
Column means	45.77	48.32	47.05

## Sheet: Body Mass
Table Analyzed	Body Mass									WT											KO
									Female	23.27	25.14	24.95	25.4	28.44	27.47	30.69	23.65	26.49			27.31	25.84	25.84	26.64	26.64	26.59	29.92	26.14	24.94
Two-way ANOVA	Ordinary								Male	32.34	30.9	31.94	32.52	31.97	36.97	34.13	30.27	37.6			29.58	31.67	33.35	32.82	38.27	32.39	35.01	35.2	40.8	44.06	31.95
Alpha	0.05
Source of Variation	% of total variation	P value	P value summary	Significant?
Interaction	0.4747	0.4954	ns	No
Sex	62.26	<0.0001	****	Yes
Genotype	1.407	0.2436	ns	No
ANOVA table	SS (Type III)	DF	MS	F (DFn, DFd)	P value
Interaction	4.248	1	4.248	F (1, 34) = 0.4750	P=0.4954
Sex	557.1	1	557.1	F (1, 34) = 62.30	P<0.0001
Genotype	12.59	1	12.59	F (1, 34) = 1.408	P=0.2436
Residual	304	34	8.942
Difference between column means
Predicted (LS) mean of WT	29.67
Predicted (LS) mean of KO	30.83
Difference between predicted means	-1.156
SE of difference	0.9739
95% CI of difference	-3.135 to 0.8235
Difference between row means
Predicted (LS) mean of Female	26.41
Predicted (LS) mean of Male	34.1	0.225513
Difference between predicted means	-7.687
SE of difference	0.9739
95% CI of difference	-9.666 to -5.708
Interaction CI
Mean diff, A1 - B1	-0.4844
Mean diff, A2 - B2	-1.827
(A1 -B1) - (A2 - B2)	1.342
95% CI of difference	-2.616 to 5.301
(B1 - A1) - (B2 - A2)	-1.342
95% CI of difference	-5.301 to 2.616
Data summary
Number of columns (Genotype)	2
Number of rows (Sex)	2
Number of values	38
Compare cell means regardless of rows and columns
Number of families	1
Number of comparisons per family	6
Alpha	0.05
Tukey's multiple comparisons test	Predicted (LS) mean diff.	95.00% CI of diff.	Below threshold?	Summary	Adjusted P Value
Female:WT vs. Female:KO	-0.4844	-4.292 to 3.323	No	ns	0.9858
Female:WT vs. Male:WT	-7.016	-10.82 to -3.208	Yes	***	0.0001
Female:WT vs. Male:KO	-8.842	-12.47 to -5.212	Yes	****	<0.0001
Female:KO vs. Male:WT	-6.531	-10.34 to -2.724	Yes	***	0.0003
Female:KO vs. Male:KO	-8.358	-11.99 to -4.728	Yes	****	<0.0001
Male:WT vs. Male:KO	-1.827	-5.457 to 1.803	No	ns	0.5328
Test details	Predicted (LS) mean 1	Predicted (LS) mean 2	Predicted (LS) mean diff.	SE of diff.	N1	N2	q	DF
Female:WT vs. Female:KO	26.17	26.65	-0.4844	1.41	9	9	0.486	34
Female:WT vs. Male:WT	26.17	33.18	-7.016	1.41	9	9	7.038	34
Female:WT vs. Male:KO	26.17	35.01	-8.842	1.344	9	11	9.304	34
Female:KO vs. Male:WT	26.65	33.18	-6.531	1.41	9	9	6.552	34
Female:KO vs. Male:KO	26.65	35.01	-8.358	1.344	9	11	8.794	34
Male:WT vs. Male:KO	33.18	35.01	-1.827	1.344	9	11	1.922	34
Predicted means (LS means)	WT	KO	Row means
Female	26.17	26.65	26.41
Male	33.18	35.01	34.1
Column means	29.67	30.83	30.25

## Sheet: %Correct - Large Female
Table Analyzed	% Correct - Large - Females
Two-way RM ANOVA	Matching: Stacked
Assume sphericity?	Yes
Alpha	0.05
Source of Variation	% of total variation	P value	P value summary	Significant?
Time x Genotype	1.65	0.7283	ns	No
Time	33.73	<0.0001	****	Yes
Genotype	1.777	0.2912	ns	No
Subject	23.86	<0.0001	****	Yes
ANOVA table	SS	DF	MS	F (DFn, DFd)	P value
Time x Genotype	0.03224	9	0.003583	F (9, 144) = 0.6775	P=0.7283
Time	0.659	9	0.07322	F (9, 144) = 13.85	P<0.0001
Genotype	0.03472	1	0.03472	F (1, 16) = 1.192	P=0.2912
Subject	0.4662	16	0.02914	F (16, 144) = 5.510	P<0.0001
Residual	0.7615	144	0.005288
Difference between column means
Mean of F KO	0.629
Mean of F WT	0.6012
Difference between means	0.02778
SE of difference	0.02545
95% CI of difference	-0.02617 to 0.08172
Data summary
Number of columns (Genotype)	2
Number of rows (Time)	10
Number of subjects (Subject)	18
Number of missing values	0
Compare each cell mean with the other cell mean in that row
Number of families	1
Number of comparisons per family	10
Alpha	0.05
Šídák's multiple comparisons test	Mean Diff.	95.00% CI of diff.	Below threshold?	Summary	Adjusted P Value
F KO - F WT
1	0.06111	-0.05611 to 0.1783	No	ns	0.7809
2	0.03222	-0.08500 to 0.1494	No	ns	0.9968
3	-0.01333	-0.1306 to 0.1039	No	ns	>0.9999
4	0.01778	-0.09945 to 0.1350	No	ns	>0.9999
5	0.03222	-0.08500 to 0.1494	No	ns	0.9968
6	0.03667	-0.08056 to 0.1539	No	ns	0.991
7	-0.02778	-0.1450 to 0.08945	No	ns	0.9991
8	0.04222	-0.07500 to 0.1594	No	ns	0.9749
9	0.04667	-0.07056 to 0.1639	No	ns	0.9508
10	0.05	-0.06722 to 0.1672	No	ns	0.9246
Test details	Mean 1	Mean 2	Mean Diff.	SE of diff.	N1	N2	t	DF
F KO - F WT
1	0.5278	0.4667	0.06111	0.04129	9	9	1.48	160
2	0.5767	0.5444	0.03222	0.04129	9	9	0.7803	160
3	0.5844	0.5978	-0.01333	0.04129	9	9	0.3229	160
4	0.5689	0.5511	0.01778	0.04129	9	9	0.4305	160
5	0.6278	0.5956	0.03222	0.04129	9	9	0.7803	160
6	0.6544	0.6178	0.03667	0.04129	9	9	0.888	160
7	0.6322	0.66	-0.02778	0.04129	9	9	0.6727	160
8	0.7011	0.6589	0.04222	0.04129	9	9	1.022	160
9	0.6856	0.6389	0.04667	0.04129	9	9	1.13	160
10	0.7311	0.6811	0.05	0.04129	9	9	1.211	160
Means	F KO	F WT	Row means
1	0.5278	0.4667	0.4972
2	0.5767	0.5444	0.5606
3	0.5844	0.5978	0.5911
4	0.5689	0.5511	0.56
5	0.6278	0.5956	0.6117
6	0.6544	0.6178	0.6361
7	0.6322	0.66	0.6461
8	0.7011	0.6589	0.68
9	0.6856	0.6389	0.6622
10	0.7311	0.6811	0.7061
Column means	0.629	0.6012	0.6151

## Sheet: %Correct - Large Male
Table Analyzed	% Correct - Large - Males
Two-way RM ANOVA	Matching: Stacked
Assume sphericity?	Yes
Alpha	0.05
Source of Variation	% of total variation	P value	P value summary	Significant?
Time x Genotype	1.171	0.9108	ns	No
Time	28.63	<0.0001	****	Yes
Genotype	0.2278	0.6757	ns	No
Subject	22.67	<0.0001	****	Yes
ANOVA table	SS	DF	MS	F (DFn, DFd)	P value
Time x Genotype	0.02402	9	0.002669	F (9, 162) = 0.4415	P=0.9108
Time	0.5875	9	0.06528	F (9, 162) = 10.80	P<0.0001
Genotype	0.004674	1	0.004674	F (1, 18) = 0.1809	P=0.6757
Subject	0.4652	18	0.02584	F (18, 162) = 4.276	P<0.0001
Residual	0.9792	162	0.006044
Difference between column means
Mean of M KO	0.5924
Mean of M WT	0.5827
Difference between means	0.009717
SE of difference	0.02285
95% CI of difference	-0.03829 to 0.05772
Data summary
Number of columns (Genotype)	2
Number of rows (Time)	10
Number of subjects (Subject)	20
Number of missing values	0
Compare each cell mean with the other cell mean in that row
Number of families	1
Number of comparisons per family	10
Alpha	0.05
Šídák's multiple comparisons test	Predicted (LS) mean diff.	95.00% CI of diff.	Below threshold?	Summary	Adjusted P Value
M KO - M WT
1	-0.008788	-0.1229 to 0.1053	No	ns	>0.9999
2	-0.02657	-0.1407 to 0.08755	No	ns	0.9992
3	0.0204	-0.09371 to 0.1345	No	ns	>0.9999
4	0.02141	-0.09270 to 0.1355	No	ns	0.9999
5	-0.000303	-0.1144 to 0.1138	No	ns	>0.9999
6	-0.02616	-0.1403 to 0.08796	No	ns	0.9993
7	0.02667	-0.08745 to 0.1408	No	ns	0.9992
8	0.03091	-0.08321 to 0.1450	No	ns	0.9972
9	0.03222	-0.08190 to 0.1463	No	ns	0.996
10	0.02737	-0.08675 to 0.1415	No	ns	0.999
Test details	Predicted (LS) mean 1	Predicted (LS) mean 2	Predicted (LS) mean diff.	SE of diff.	N1	N2	t	DF
M KO - M WT
1	0.5167	0.5255	-0.008788	0.04026	9	11	0.2183	180
2	0.5389	0.5655	-0.02657	0.04026	9	11	0.6598	180
3	0.5522	0.5318	0.0204	0.04026	9	11	0.5068	180
4	0.5678	0.5464	0.02141	0.04026	9	11	0.5319	180
5	0.5533	0.5536	-0.000303	0.04026	9	11	0.007526	180
6	0.5511	0.5773	-0.02616	0.04026	9	11	0.6498	180
7	0.6167	0.59	0.02667	0.04026	9	11	0.6623	180
8	0.67	0.6391	0.03091	0.04026	9	11	0.7677	180
9	0.6422	0.61	0.03222	0.04026	9	11	0.8003	180
10	0.7156	0.6882	0.02737	0.04026	9	11	0.6799	180
Means	M KO	M WT	Row means
1	0.5167	0.5255	0.5211
2	0.5389	0.5655	0.5522
3	0.5522	0.5318	0.542
4	0.5678	0.5464	0.5571
5	0.5533	0.5536	0.5535
6	0.5511	0.5773	0.5642
7	0.6167	0.59	0.6033
8	0.67	0.6391	0.6545
9	0.6422	0.61	0.6261
10	0.7156	0.6882	0.7019
Column means	0.5924	0.5827	0.5876

## Sheet: %Correct - Small Female
Table Analyzed	% Correct - Small - Females
Two-way RM ANOVA	Matching: Stacked
Assume sphericity?	Yes
Alpha	0.05
Source of Variation	% of total variation	P value	P value summary	Significant?
Time x Genotype	6.766	0.0543	ns	No
Time	5.997	0.0949	ns	No
Genotype	0.06419	0.857	ns	No
Subject	30.61	<0.0001	****	Yes
ANOVA table	SS	DF	MS	F (DFn, DFd)	P value
Time x Genotype	0.04925	9	0.005472	F (9, 144) = 1.914	P=0.0543
Time	0.04365	9	0.00485	F (9, 144) = 1.696	P=0.0949
Genotype	0.0004672	1	0.0004672	F (1, 16) = 0.03355	P=0.8570
Subject	0.2228	16	0.01393	F (16, 144) = 4.872	P<0.0001
Residual	0.4117	144	0.002859
Difference between column means
Mean of F KO	0.6484
Mean of F WT	0.6517
Difference between means	-0.003222
SE of difference	0.01759
95% CI of difference	-0.04052 to 0.03407
Data summary
Number of columns (Genotype)	2
Number of rows (Time)	10
Number of subjects (Subject)	18
Number of missing values	0
Compare each cell mean with the other cell mean in that row
Number of families	1
Number of comparisons per family	10
Alpha	0.05
Šídák's multiple comparisons test	Mean Diff.	95.00% CI of diff.	Below threshold?	Summary	Adjusted P Value
F KO - F WT
1	0.02111	-0.06316 to 0.1054	No	ns	0.9985
2	0.02111	-0.06316 to 0.1054	No	ns	0.9985
3	-0.02444	-0.1087 to 0.05983	No	ns	0.995
4	-0.002222	-0.08650 to 0.08205	No	ns	>0.9999
5	0	-0.08427 to 0.08427	No	ns	>0.9999
6	0.06444	-0.01983 to 0.1487	No	ns	0.2733
7	0.006667	-0.07761 to 0.09094	No	ns	>0.9999
8	-0.01889	-0.1032 to 0.06539	No	ns	0.9994
9	-0.05	-0.1343 to 0.03427	No	ns	0.6277
10	-0.05	-0.1343 to 0.03427	No	ns	0.6277
Test details	Mean 1	Mean 2	Mean Diff.	SE of diff.	N1	N2	t	DF
F KO - F WT
1	0.6456	0.6244	0.02111	0.02969	9	9	0.7111	160
2	0.64	0.6189	0.02111	0.02969	9	9	0.7111	160
3	0.62	0.6444	-0.02444	0.02969	9	9	0.8234	160
4	0.6356	0.6378	-0.002222	0.02969	9	9	0.07486	160
5	0.6767	0.6767	0	0.02969	9	9	0	160
6	0.6944	0.63	0.06444	0.02969	9	9	2.171	160
7	0.6733	0.6667	0.006667	0.02969	9	9	0.2246	160
8	0.6433	0.6622	-0.01889	0.02969	9	9	0.6363	160
9	0.6278	0.6778	-0.05	0.02969	9	9	1.684	160
10	0.6278	0.6778	-0.05	0.02969	9	9	1.684	160
Means	F KO	F WT	Row means
1	0.6456	0.6244	0.635
2	0.64	0.6189	0.6294
3	0.62	0.6444	0.6322
4	0.6356	0.6378	0.6367
5	0.6767	0.6767	0.6767
6	0.6944	0.63	0.6622
7	0.6733	0.6667	0.67
8	0.6433	0.6622	0.6528
9	0.6278	0.6778	0.6528
10	0.6278	0.6778	0.6528
Column means	0.6484	0.6517	0.6501

## Sheet: %Correct - Small Male
Table Analyzed	% Correct - Small - Males
Two-way RM ANOVA	Matching: Stacked
Assume sphericity?	Yes
Alpha	0.05
Source of Variation	% of total variation	P value	P value summary	Significant?
Time x Genotype	2.028	0.7735	ns	No
Time	8.76	0.0058	**	Yes
Genotype	7.849	0.0243	*	Yes
Subject	23.36	<0.0001	****	Yes
ANOVA table	SS	DF	MS	F (DFn, DFd)	P value
Time x Genotype	0.02179	9	0.002421	F (9, 162) = 0.6263	P=0.7735
Time	0.0941	9	0.01046	F (9, 162) = 2.705	P=0.0058
Genotype	0.08432	1	0.08432	F (1, 18) = 6.047	P=0.0243
Subject	0.251	18	0.01394	F (18, 162) = 3.607	P<0.0001
Residual	0.6262	162	0.003866
Difference between column means
Mean of M KO	0.589
Mean of M WT	0.6303
Difference between means	-0.04127
SE of difference	0.01678
95% CI of difference	-0.07653 to -0.006012
Data summary
Number of columns (Genotype)	2
Number of rows (Time)	10
Number of subjects (Subject)	20
Number of missing values	0
Compare each cell mean with the other cell mean in that row
Number of families	1
Number of comparisons per family	10
Alpha	0.05
Šídák's multiple comparisons test	Predicted (LS) mean diff.	95.00% CI of diff.	Below threshold?	Summary	Adjusted P Value
M KO - M WT
1	-0.03848	-0.1274 to 0.05045	No	ns	0.9183
2	-0.0503	-0.1392 to 0.03863	No	ns	0.6904
3	-0.02212	-0.1111 to 0.06681	No	ns	0.9986
4	-0.07253	-0.1615 to 0.01641	No	ns	0.199
5	-0.0303	-0.1192 to 0.05863	No	ns	0.9832
6	0.004646	-0.08429 to 0.09358	No	ns	>0.9999
7	-0.03667	-0.1256 to 0.05227	No	ns	0.9391
8	-0.06374	-0.1527 to 0.02520	No	ns	0.3603
9	-0.05162	-0.1406 to 0.03732	No	ns	0.6579
10	-0.05162	-0.1406 to 0.03732	No	ns	0.6579
Test details	Predicted (LS) mean 1	Predicted (LS) mean 2	Predicted (LS) mean diff.	SE of diff.	N1	N2	t	DF
M KO - M WT
1	0.5533	0.5918	-0.03848	0.03138	9	11	1.227	180
2	0.5733	0.6236	-0.0503	0.03138	9	11	1.603	180
3	0.5933	0.6155	-0.02212	0.03138	9	11	0.705	180
4	0.5811	0.6536	-0.07253	0.03138	9	11	2.311	180
5	0.5833	0.6136	-0.0303	0.03138	9	11	0.9658	180
6	0.6656	0.6609	0.004646	0.03138	9	11	0.1481	180
7	0.6033	0.64	-0.03667	0.03138	9	11	1.169	180
8	0.5744	0.6382	-0.06374	0.03138	9	11	2.031	180
9	0.5811	0.6327	-0.05162	0.03138	9	11	1.645	180
10	0.5811	0.6327	-0.05162	0.03138	9	11	1.645	180
Means	M KO	M WT	Row means
1	0.5533	0.5918	0.5726
2	0.5733	0.6236	0.5985
3	0.5933	0.6155	0.6044
4	0.5811	0.6536	0.6174
5	0.5833	0.6136	0.5985
6	0.6656	0.6609	0.6632
7	0.6033	0.64	0.6217
8	0.5744	0.6382	0.6063
9	0.5811	0.6327	0.6069
10	0.5811	0.6327	0.6069
Column means	0.589	0.6303	0.6096

## Sheet: Reward Latency
Table Analyzed	Reward Latency									WT											KO
									Female	1.48	1.24	2	1.36	1.73	1.62	1.46	1.56	1.51			1.51	1.79	1.66	1.54	1.81	1.59	1.66	1.22	1.72
Two-way ANOVA	Ordinary								Male	1.58	1.64	2.68	1.51	1.83	1.56	1.5	1.83	1.48	1.6	1.59	1.81	1.98	1.58	2.08	1.61	1.4	1.5	1.52	1.41
Alpha	0.05
Source of Variation	% of total variation	P value	P value summary	Significant?
Interaction	1.271	0.5037	ns	No
Sex	3.917	0.2436	ns	No
Genotype	0.00277	0.975	ns	No
ANOVA table	SS (Type III)	DF	MS	F (DFn, DFd)	P value
Interaction	0.03098	1	0.03098	F (1, 34) = 0.4567	P=0.5037
Sex	0.09553	1	0.09553	F (1, 34) = 1.408	P=0.2436
Genotype	6.756e-05	1	6.756e-05	F (1, 34) = 0.0009959	P=0.9750
Residual	2.306	34	0.06783
Difference between column means
Predicted (LS) mean of WT	1.63
Predicted (LS) mean of KO	1.633
Difference between predicted means	-0.002677
SE of difference	0.08482
95% CI of difference	-0.1751 to 0.1697
Difference between row means
Predicted (LS) mean of Female	1.581
Predicted (LS) mean of Male	1.682
Difference between predicted means	-0.1007
SE of difference	0.08482
95% CI of difference	-0.2730 to 0.07172
Interaction CI
Mean diff, A1 - B1	-0.06
Mean diff, A2 - B2	0.05465
(A1 -B1) - (A2 - B2)	-0.1146
95% CI of difference	-0.4594 to 0.2301
(B1 - A1) - (B2 - A2)	0.1146
95% CI of difference	-0.2301 to 0.4594
Data summary
Number of columns (Genotype)	2
Number of rows (Sex)	2
Number of values	38
Compare cell means regardless of rows and columns
Number of families	1
Number of comparisons per family	6
Alpha	0.05
Tukey's multiple comparisons test	Predicted (LS) mean diff.	95.00% CI of diff.	Below threshold?	Summary	Adjusted P Value
Female:WT vs. Female:KO	-0.06	-0.3916 to 0.2716	No	ns	0.9611
Female:WT vs. Male:WT	-0.158	-0.4741 to 0.1582	No	ns	0.5388
Female:WT vs. Male:KO	-0.1033	-0.4349 to 0.2283	No	ns	0.8342
Female:KO vs. Male:WT	-0.09798	-0.4141 to 0.2182	No	ns	0.8365
Female:KO vs. Male:KO	-0.04333	-0.3749 to 0.2883	No	ns	0.9847
Male:WT vs. Male:KO	0.05465	-0.2615 to 0.3708	No	ns	0.9658
Test details	Predicted (LS) mean 1	Predicted (LS) mean 2	Predicted (LS) mean diff.	SE of diff.	N1	N2	q	DF
Female:WT vs. Female:KO	1.551	1.611	-0.06	0.1228	9	9	0.6911	34
Female:WT vs. Male:WT	1.551	1.709	-0.158	0.1171	9	11	1.909	34
Female:WT vs. Male:KO	1.551	1.654	-0.1033	0.1228	9	9	1.19	34
Female:KO vs. Male:WT	1.611	1.709	-0.09798	0.1171	9	11	1.184	34
Female:KO vs. Male:KO	1.611	1.654	-0.04333	0.1228	9	9	0.4991	34
Male:WT vs. Male:KO	1.709	1.654	0.05465	0.1171	11	9	0.6602	34
Predicted means (LS means)	WT	KO	Row means
Female	1.551	1.611	1.581
Male	1.709	1.654	1.682
Column means	1.63	1.633	1.631

## Sheet: Choice Latency
										WT											KO
Table Analyzed	Choice Latency								Female	7.07	4.89	8.6	4.91	8.54	9.45	6.18	5.23	5.9			8.03	9.74	8.09	9.12	6.71	7.1	6.96	6.31	8.81
									Male	6.37	6.68	9.02	6.18	7.17	5.08	5.6	6.12	5.87	10.34	7.1	8.65	13.6	4.93	5.9	5.15	6.61	5.01	5.58	6.58
Two-way ANOVA	Ordinary
Alpha	0.05
Source of Variation	% of total variation	P value	P value summary	Significant?
Interaction	2.218	0.3771	ns	No
Sex	1.392	0.4832	ns	No
Genotype	2.413	0.3572	ns	No
ANOVA table	SS (Type III)	DF	MS	F (DFn, DFd)	P value
Interaction	2.845	1	2.845	F (1, 34) = 0.8008	P=0.3771
Sex	1.785	1	1.785	F (1, 34) = 0.5026	P=0.4832
Genotype	3.095	1	3.095	F (1, 34) = 0.8712	P=0.3572
Residual	120.8	34	3.552
Difference between column means
Predicted (LS) mean of WT	6.809
Predicted (LS) mean of KO	7.382
Difference between predicted means	-0.5729
SE of difference	0.6138
95% CI of difference	-1.820 to 0.6745
Difference between row means
Predicted (LS) mean of Female	7.313
Predicted (LS) mean of Male	6.878
Difference between predicted means	0.4352
SE of difference	0.6138
95% CI of difference	-0.8123 to 1.683
Interaction CI
Mean diff, A1 - B1	-1.122
Mean diff, A2 - B2	-0.02364
(A1 -B1) - (A2 - B2)	-1.099
95% CI of difference	-3.593 to 1.396
(B1 - A1) - (B2 - A2)	1.099
95% CI of difference	-1.396 to 3.593
Data summary
Number of columns (Genotype)	2
Number of rows (Sex)	2
Number of values	38
Compare cell means regardless of rows and columns
Number of families	1
Number of comparisons per family	6
Alpha	0.05
Tukey's multiple comparisons test	Predicted (LS) mean diff.	95.00% CI of diff.	Below threshold?	Summary	Adjusted P Value
Female:WT vs. Female:KO	-1.122	-3.522 to 1.277	No	ns	0.5921
Female:WT vs. Male:WT	-0.1141	-2.402 to 2.174	No	ns	0.9991
Female:WT vs. Male:KO	-0.1378	-2.537 to 2.262	No	ns	0.9986
Female:KO vs. Male:WT	1.008	-1.280 to 3.296	No	ns	0.6372
Female:KO vs. Male:KO	0.9844	-1.415 to 3.384	No	ns	0.6872
Male:WT vs. Male:KO	-0.02364	-2.312 to 2.264	No	ns	>0.9999
Test details	Predicted (LS) mean 1	Predicted (LS) mean 2	Predicted (LS) mean diff.	SE of diff.	N1	N2	q	DF
Female:WT vs. Female:KO	6.752	7.874	-1.122	0.8885	9	9	1.786	34
Female:WT vs. Male:WT	6.752	6.866	-0.1141	0.8472	9	11	0.1905	34
Female:WT vs. Male:KO	6.752	6.89	-0.1378	0.8885	9	9	0.2193	34
Female:KO vs. Male:WT	7.874	6.866	1.008	0.8472	9	11	1.683	34
Female:KO vs. Male:KO	7.874	6.89	0.9844	0.8885	9	9	1.567	34
Male:WT vs. Male:KO	6.866	6.89	-0.02364	0.8472	11	9	0.03946	34
Predicted means (LS means)	WT	KO	Row means
Female	6.752	7.874	7.313
Male	6.866	6.89	6.878
Column means	6.809	7.382	7.096

[truncated: 11 more sheets: %Correct - Small - PrePostRev, Small - B0, Small - B0 - vs0, Small - B1, Small - B1 - vs0, Small - B2, Small - B2 - vs0, Small - Lose->Shift, Small - Lose->Stay, Small - Win->Shift, Small - Win->Stay]
